# Supplementary material for: Changes in Microbial Communities Using Pigs as a Model for Postmortem Interval Estimation
Source: Microorganisms. 2023 Nov 20;11(11):2811. doi: 10.3390/microorganisms11112811 (PMC10672931; doi:10.3390/microorganisms11112811)
Supplement: Supplementary file 1 [file microorganisms-11-02811-s001.zip]

Archive with 7 entries (7 files):
- Figure S2.pdf
- Figure S3.svg
- Figure S4.svg
- Figure S5.svg
- Figure S6.svg
- Table S1.xlsx
- Figure S1.pdf
