# Supplementary material for: Changes in Microbial Communities Using Pigs as a Model for Postmortem Interval Estimation
Source: Microorganisms. 2023 Nov 20;11(11):2811. doi: 10.3390/microorganisms11112811 (PMC10672931; doi:10.3390/microorganisms11112811)
Supplement: Supplementary file 1 [file microorganisms-11-02811-s001.zip › Table S1.xlsx]

## Sheet: Sheet1
Table S1. Alpha diversity Index statistical table
SampleID	chao1	goods_coverage	observed_species	PD_whole_tree	shannon	simpson
WPG0d_1	659.4	1	580	47.85	6.37	0.96
WPG0d_2	664.51	1	596	46.99	7.02	0.98
WPG0d_3	648.49	1	574	57.47	5.71	0.94
WPG16d_1	756.06	0.99	658	55.69	6.3	0.97
WPG16d_2	444.89	1	257	29.04	2.78	0.67
WPG16d_3	183	1	108	17.17	1.42	0.38
WPG24d_1	532.44	0.99	391	38.11	3.77	0.83
WPG24d_2	323.36	1	228	27.6	2.56	0.68
WPG24d_3	175.27	1	115	18.85	1.2	0.29
WPG32d_1	687.3	0.99	551	48.07	5.38	0.93
WPG32d_2	220.19	1	163	20	3.43	0.83
WPG32d_3	182.83	1	104	15.81	2.16	0.55
WPG40d_1	271.82	1	188	23.9	3.22	0.77
WPG40d_2	187.12	1	128	15.71	3.51	0.82
WPG40d_3	112.21	1	89	10.77	2.8	0.77
WPG8d_1	693.25	1	607	49.51	6.79	0.98
WPG8d_2	723.12	1	626	50.34	6.81	0.98
WPG8d_3	738.8	1	620	51.69	6.41	0.96
WPS0d_1	2482.07	0.98	2134.9	156.29	9.33	1
WPS0d_2	3452.8	0.97	2852.8	198.7	9.74	1
WPS0d_3	3329.24	0.98	2732.9	185	9.79	1
WPS16d_1	3755.2	0.97	3111.7	210.65	9.93	1
WPS16d_2	3734.27	0.97	3049.5	201.2	9.79	1
WPS16d_3	4023.67	0.97	3180	209.22	9.82	0.99
WPS24d_1	2084.49	0.98	1301.9	108.85	4.54	0.86
WPS24d_2	3019.1	0.97	2252.7	161.08	7.13	0.95
WPS24d_3	3795.29	0.97	3008.7	200.15	9.68	0.99
WPS32d_1	3050.61	0.98	2465.8	172.69	8.55	0.99
WPS32d_2	1989.17	0.98	1200.9	102.52	4.67	0.86
WPS32d_3	3589.08	0.97	2785.8	187.67	8.99	0.99
WPS40d_1	3092.75	0.97	2388	169.67	7.96	0.98
WPS40d_2	3396.96	0.97	2618.7	180.9	8.55	0.98
WPS40d_3	1565.98	0.98	1053	91.19	5.11	0.92
WPS8d_1	3508.45	0.97	2913.6	199.71	9.67	1
WPS8d_2	2341.07	0.98	1944.9	150.79	8.86	0.99
WPS8d_3	3004.89	0.98	2408.9	164.98	9.39	0.99
SPG0d_1	717.27	1	654	56.71	7.09	0.98
SPG0d_2	759.49	1	696	60.19	6.59	0.95
SPG0d_3	741.4	1	690.9	58.77	6.97	0.97
SPG16d_1	204.62	1	161	18.57	3.12	0.79
SPG16d_2	484.06	1	383	37.12	4.61	0.9
SPG16d_3	188.32	1	143	16.49	3.57	0.87
SPG22d_1	291.21	1	226	21.02	3.52	0.82
SPG22d_2	357.28	1	259	23.86	3.53	0.8
SPG22d_3	287.98	1	217	22.01	3.97	0.89
SPG32d_1	342.72	1	279	22.46	4.09	0.87
SPG32d_2	323.77	1	260	24.74	4.89	0.94
SPG32d_3	326.23	1	286	22.5	4.5	0.91
SPG8d_1	261.74	1	204.9	22.43	2.67	0.57
SPG8d_2	165.31	1	145	14.83	3.12	0.73
SPG8d_3	455.83	1	328	36.85	3.46	0.81
SPS0d_1	1901.7	0.99	1656.9	133.52	8.82	0.99
SPS0d_2	1903.29	0.99	1679	137.22	8.86	0.99
SPS0d_3	2283.36	0.98	2012	149.74	9.16	1
SPS16d_1	1347.17	0.99	821.9	77.39	4.29	0.83
SPS16d_2	1417.78	0.99	884	77.04	5.95	0.96
SPS16d_3	2016.49	0.98	1430	110.67	6.6	0.96
SPS22d_1	2239.14	0.98	1784	128.91	7.91	0.98
SPS22d_2	2131.21	0.98	1610	122.03	7.25	0.97
SPS22d_3	2038.16	0.98	1613	117.22	7.64	0.98
SPS32d_1	1670.24	0.98	1177	96.81	6.39	0.95
SPS32d_2	1805.68	0.98	1360	108.66	7.58	0.98
SPS32d_3	2601.19	0.98	2166	150.21	9.19	0.99
SPS8d_1	1583.74	0.98	1161	97.19	6.08	0.95
SPS8d_2	1558.03	0.98	1008	89.53	5.75	0.95
SPS8d_3	1956.38	0.98	1488	115.67	6.36	0.94
